# Supplementary material for: Positive In Vitro Effect of ROCK Pathway Inhibitor Y-27632 on Qualitative Characteristics of Goat Sperm Stored at Low Temperatures
Source: Animals (Basel). 2024 May 12;14(10):1441. doi: 10.3390/ani14101441 (PMC11117216; doi:10.3390/ani14101441)
Supplement: Supplementary file 1 [file animals-14-01441-s001.zip]

Archive with 1 entries (1 files):
- animals-3002700-supplementary.pdf
